# Supplementary material for: Functional Analyses of a Rhodobium marinum RH-AZ Genome and Its Application for Promoting the Growth of Rice Under Saline Stress
Source: Plants (Basel). 2025 Aug 13;14(16):2516. doi: 10.3390/plants14162516 (PMC12389409; doi:10.3390/plants14162516)
Supplement: Supplementary file 1 [file plants-14-02516-s001.zip]

Archive with 4 entries (4 files):
- Figure S1 RH-AZ secondary metabolite biosynthesis was predicted via antiSMASH.png
- Figure S2 RH-AZ-derived metabolites modulate key indicators of salt tolerance in rice.jpg
- Table S1 RH-AZ genomic annotation for plant growth promotion and salt stress tolerance.pdf
- Table S2 The main characteristics of the rice varieties used in the experiment.pdf
